# Supplementary material for: The lysosomal transporter TAPL has a dual role as peptide translocator and phosphatidylserine floppase
Source: Nat Commun. 2022 Oct 4;13:5851. doi: 10.1038/s41467-022-33593-2 (PMC9532399; doi:10.1038/s41467-022-33593-2)
Supplement: Supplementary file 4 — Source Data [file 41467_2022_33593_MOESM4_ESM.xlsx]

## Sheet: Fig. 1a
Figure 1a
Activity measured in the presence of 10 mM 5-IAF-labelled 9-mer peptide and 3 mM ATP was set at 100%.
The data represent means ± standard error of the mean (SEM) of triplicate measurements of three different batches of proteoliposome preparations.
		Transport activity (%)			Plotted
Peptide length (10mM)	ATP (+/-)	I	II	III	Avrg	SD	SEM
9-mer	-	5.21333	5.41365	5.36463	5.33054	0.104422	0.0602883
9-mer	+	101.702	98.4079	99.8902	100	1.64976	0.952491
18-mer	+	11.6836	10.1438	8.17444	10.0006	1.75896	1.01554
23-mer	+	20.4488	15.9535	24.3798	20.2607	4.21628	2.43427

## Sheet: Fig. 1b
Figure 1b
Each point is the mean of three replicate experiments using the same preparation.
Error bars represent SEM.
			ATPase activity (nmol/mg/min)			Plotted
Protein	Nucleotide	Peptide (250 mM)	I	II	III	Avrg	SD	SEM
DTMD0	3mM ATP	-	325.962	317.675	330.106	324.581	6.32943	3.6543
DTMD0	3mM ATP	9-mer	283.145	284.526	281.764	283.145	1.3812	0.797434
DTMD0	3mM ATP	23-mer	256.902	279.002	258.284	264.729	12.3795	7.14731
DTMD0	2mM ADP-BeF3	-	13.812	16.5743	12.4308	14.2724	2.10981	1.2181
DTMD0	3mM AMP-PNP	-	13.812	11.0496	8.28717	11.0496	2.76239	1.59487
E664Q	3mM ATP	-	11.0496	8.28717	8.28717	9.20797	1.59487	0.920797

## Sheet: Fig. 1c
Figure 1c
ATPase activities of DTMD0 in DM micelles or various nanodiscs.
Data are expressed as means ± SEM of three separate experiments using the same preparation.
		ATPase activity (nmol/mg/min)			Plotted							ATPase activity (nmol/mg/min)			Plotted
16:0-18:1 POPS nanodisc	ATP (mM)	I	II	III	Avrg	SD	SEM			16:0-18:1 POPG nanodisc	ATP (mM)	I	II	III	Avrg	SD	SEM
	0.0625	98.5664	128.136	78.8531	101.852	24.8053	14.3214				0.0625	75.344	75.344	72.8325	74.5068	1.45	0.837155
	0.125	162.634	172.491	204.525	179.884	21.9019	12.6451				0.125	128.085	130.596	130.596	129.759	1.45	0.837155
	0.25	263.665	234.095	268.593	255.451	18.6583	10.7724				0.25	233.566	226.032	210.963	223.52	11.509	6.64471
	0.5	409.05	441.084	384.409	411.515	28.4181	16.4072				0.5	361.651	356.628	354.117	357.465	3.83633	2.2149
	1	653.002	640.681	660.395	651.359	9.95878	5.7497				1	565.08	534.942	560.057	553.359	16.1465	9.32216
	2	887.097	823.029	911.739	873.955	45.7918	26.4379				2	781.066	733.348	688.141	734.185	46.4678	26.8282
	3	968.414	1002.91	951.165	974.164	26.3485	15.2123				3	818.738	841.341	831.295	830.458	11.3248	6.53839
	6	1044.8	1030.02	1089.16	1054.66	30.7773	17.7693				6	813.715	833.806	909.15	852.224	50.3129	29.0482
		ATPase activity (nmol/mg/min)			Plotted							ATPase activity (nmol/mg/min)			Plotted
16:0-18:1 POPC nanodisc	ATP (mM)	I	II	III	Avrg	SD	SEM			E.coli polar lipid nanodisc	ATP (mM)	I	II	III	Avrg	SD	SEM
	0.0625	20.2174	31.4493	24.7102	25.459	5.65327	3.26392				0.0625	33.9363	30.1656	18.8535	27.6518	7.84935	4.53182
	0.125	80.8697	78.6233	89.8552	83.1161	5.94337	3.4314				0.125	66.6158	62.8451	54.0468	61.1692	6.44992	3.72386
	0.25	184.203	202.174	199.928	195.435	9.79175	5.65327				0.25	119.406	103.066	87.9831	103.485	15.7154	9.07331
	0.5	339.204	343.696	363.914	348.938	13.1626	7.59943				0.5	154.599	157.113	165.911	159.208	5.93988	3.42939
	1	545.871	532.392	525.653	534.639	10.2942	5.94337				1	252.637	235.041	245.096	244.258	8.82818	5.09695
	2	736.813	716.596	673.914	709.108	32.1109	18.5393				2	333.079	345.648	340.62	339.782	6.32626	3.65247
	3	752.538	790.726	768.262	770.509	19.1931	11.0811				3	411.007	416.663	406.608	411.426	5.04073	2.91026
	6	837.9	786.233	855.871	826.668	36.1521	20.8724				6	395.924	408.493	399.066	401.161	6.54112	3.77652
		ATPase activity (nmol/mg/min)			Plotted
DM micelle	ATP (mM)	I	II	III	Avrg	SD	SEM
	0.0625	22.0991	19.3367	29.0051	23.4803	4.97997	2.87519
	0.125	44.1983	35.9111	42.8171	40.9755	4.43992	2.56339
	0.25	88.3965	93.9213	88.3965	90.2381	3.18973	1.84159
	0.5	179.555	182.318	174.031	178.635	4.21958	2.43618
	1	259.665	254.14	256.902	256.902	2.7624	1.59487
	2	331.487	314.913	314.913	320.437	9.56923	5.5248
	3	345.299	359.111	331.487	345.299	13.812	7.97433
	6	350.824	331.487	337.012	339.774	9.95993	5.75037

## Sheet: Fig. 1d, 1e
Figure 1d, e
ATPase activities of DM-purified DTMD0 as a function of lipid concentrations.
Each data point is expressed as the means ± SEM of triplicate measurements from two different batches of protein preparations.
Figure 1e is ATPase activities of DM-purified DTMD0 in the presence and absence of 250 mM lipid substrates.
			ATPase activity (nmol/mg/min)			Plotted								ATPase activity (nmol/mg/min)			Plotted
16:0-18:1 POPG	Lipid (mM)	ATP	I	II	III	Avrg	SD	SEM			16:0-18:1 POPS	Lipid (mM)	ATP	I	II	III	Avrg	SD	SEM
	0	3mM	345.299	331.487	342.536	339.774	7.30857	4.2196				0	3mM	345.299	331.487	342.536	339.774	7.30857	4.2196
	12.5	3mM	406.072	392.26	403.309	400.547	7.30857	4.2196				12.5	3mM	378.448	353.586	378.448	370.16	14.3538	8.28717
	25	3mM	461.319	433.695	453.032	449.349	14.1755	8.18425				25	3mM	378.448	375.685	383.972	379.368	4.21964	2.43621
	50	3mM	538.666	593.914	591.152	574.577	31.1306	17.9732				50	3mM	433.695	441.983	444.745	440.141	5.75039	3.31999
	100	3mM	720.984	762.42	732.034	738.479	21.4568	12.3881				100	3mM	497.23	549.716	516.567	521.171	26.5439	15.3251
	150	3mM	872.916	778.994	795.569	815.826	50.1306	28.9429				150	3mM	569.053	602.201	582.865	584.706	16.6509	9.6134
	250	3mM	914.351	955.787	925.401	931.847	21.4568	12.3881				250	3mM	621.538	701.647	616.013	646.4	47.9257	27.6699
	350	3mM	919.876	939.213	897.777	918.956	20.7332	11.9703				350	3mM	649.162	671.261	616.013	645.479	27.8075	16.0546
			ATPase activity (nmol/mg/min)			Plotted								ATPase activity (nmol/mg/min)			Plotted
16:0-18:1 POPC	Lipid (mM)	ATP	I	II	III	Avrg	SD	SEM			CHS	Lipid (mM)	ATP	I	II	III	Avrg	SD	SEM
	0	3mM	345.299	331.487	342.536	339.774	7.30857	4.2196				0	3mM	331.487	331.487	359.111	340.695	15.9487	9.20797
	12.5	3mM	345.299	339.774	342.536	342.536	2.7624	1.59487				12.5	3mM	350.824	345.299	370.16	355.428	13.0545	7.53704
	25	3mM	359.111	353.586	359.111	357.269	3.18974	1.8416				50	3mM	414.359	419.884	406.072	413.438	6.95189	4.01367
	50	3mM	395.022	378.448	386.735	386.735	8.2872	4.78462				100	3mM	430.933	433.695	455.795	440.141	13.6266	7.86732
	100	3mM	447.507	430.933	450.27	442.903	10.4583	6.03809				150	3mM	494.468	450.27	466.844	470.527	22.3281	12.8911
	150	3mM	508.28	491.706	497.23	499.072	8.43923	4.87239				250	3mM	522.092	511.042	524.854	519.33	7.30862	4.21964
	250	3mM	516.567	555.241	538.666	536.825	19.4024	11.202				500	3mM	538.666	544.191	511.042	531.3	17.7597	10.2536
	350	3mM	511.042	541.429	522.092	524.854	15.3803	8.87984

## Sheet: Fig. 2b
Figure 2b
Results are the average of at least five measurements from two different batches of liposome preparations.
		NBD*-PS fluorescence intensity (%)																NBD*-PS fluorescence intensity (%)
		Exp. 1					Exp. 2			Plotted								Exp. 1			Exp. 2			Exp. 3			Plotted
no protein + Mg2+/ATP	Time (sec)	I	II	III	IV	V	VI	VII	VIII	Avrg	SD	SEM				WT + Mg2+/ATP	Time (sec)	I	II	III	IV	V	VI	VII	VIII	IX	Avrg	SD	SEM
	0	100.053	98.9882	99.8688	99.6493	100.227	101.292	101.847	101.767	100.462	1.04979	0.371156					0	101.484	100.76	100.431	101.445	101.621	101.412	96.5707	96.9538	96.9089	99.7318	2.22548	0.741827
	30	101.62	100.15	100.555	99.9674	100.356	101.542	101.345	101.516	100.881	0.692112	0.244699					30	102.177	101.241	100.667	101.172	101.946	101.324	97.6205	97.7747	97.9923	100.213	1.86658	0.622195
	60	101.498	100.929	100.462	100.714	100.227	101.388	101.071	101.473	100.97	0.477195	0.168714					60	102.414	101.121	100.492	100.728	101.737	101.06	98.321	98.5922	98.8776	100.371	1.44979	0.483262
	90	102.102	100.126	101.136	100.558	100.992	101.156	101.225	101.482	101.097	0.58851	0.20807					90	102.247	101.201	100.764	101.047	101.438	101.613	97.5867	97.6238	98.5995	100.236	1.79498	0.598328
	120	101.371	100.084	101.11	100.545	100.756	101.311	101.256	101.466	100.987	0.483069	0.170791					120	102.339	101.352	100.947	100.418	101.124	100.666	98.0676	97.9878	98.8628	100.196	1.53336	0.51112
	150	101.504	100.445	100.559	99.8078	100.866	101.853	101.401	101.438	100.984	0.683861	0.241781					150	102.65	101.193	100.98	100.93	101.659	101.06	98.423	99.232	98.9648	100.566	1.38806	0.462686
	180	101.713	100.887	101.653	100.668	100.528	100.632	100.578	100.708	100.921	0.482548	0.170606					180	101.856	101.144	101.457	100.778	101.195	100.8	98.6862	99.0643	99.0755	100.451	1.18199	0.393996
	210	101.474	100.508	101.387	100.762	100.774	101.669	101.422	101.327	101.165	0.420585	0.148699					210	102.204	101.913	100.97	100.65	101.152	100.706	99.1134	99.4626	99.029	100.578	1.15765	0.385882
	240	101.276	100.952	100.872	100.749	100.669	100.483	100.65	100.422	100.759	0.274384	0.0970093					240	102.248	101.388	100.59	100.428	100.584	101.205	99.2731	98.9427	99.1167	100.42	1.12627	0.375422
	270	101.413	100.835	101.464	101.004	100.616	100.564	101.077	101.506	101.06	0.375076	0.132609					270	101.729	101.802	101.277	101.317	101.304	100.811	98.7087	99.4236	99.0217	100.6	1.20867	0.402891
	300	100.754	100.467	100.748	100.342	100.37	101.112	100.513	100.568	100.609	0.254297	0.0899077					300	101.276	101.391	100.792	100.533	100.416	100.108	99.9293	99.6589	99.8541	100.44	0.618715	0.206238
	330	100.553	100.501	101.083	99.9048	100.261	100.532	100.516	100.643	100.499	0.332915	0.117703					330	101.317	100.97	100.42	100.515	100.484	100.507	99.1896	99.9141	99.3901	100.301	0.691885	0.230628
	360	101.075	100.588	100.33	100.361	100.389	101.007	99.9742	100.067	100.474	0.398847	0.141014					360	101.394	101.357	100.855	100.241	100.618	100.474	99.3034	100.126	100.063	100.492	0.661855	0.220618
	390	100.059	100.013	100.513	100.294	100.646	100.227	99.9677	99.6094	100.166	0.328486	0.116137					390	101.036	100.598	99.8819	99.9721	100.258	100.19	99.5135	99.9216	100.029	100.156	0.443669	0.14789
	420	100.098	100.733	100.044	100.515	100.362	100.615	99.929	100.144	100.305	0.294133	0.103992					420	101.48	100.816	100.4	100.37	100.92	99.7677	99.9676	100.242	100.066	100.448	0.53771	0.179237
	450	100.707	99.9644	101.036	99.9791	100.453	100.894	100.236	99.9977	100.408	0.431042	0.152396					450	101.099	100.861	99.6964	100.246	100.326	100.177	100.038	100.305	100.44	100.354	0.417957	0.139319
	480	100.198	100.438	100.336	99.9733	100.332	99.9537	100.039	100.179	100.181	0.180551	0.0638343					480	100.135	100.652	100.506	99.9711	99.7092	99.8755	100.572	99.7157	99.8513	100.11	0.374521	0.12484
	510	99.9093	99.9532	100.356	100.657	99.9055	100.395	100.43	100.333	100.242	0.282829	0.099995					510	100.075	100.316	100.265	100.055	100.545	99.8164	99.3925	99.4787	99.7839	99.9697	0.385504	0.128501
	540	99.5127	99.5367	99.5432	99.7674	99.6628	99.9773	100.015	99.7746	99.7237	0.196121	0.0693391					540	99.3653	99.3377	99.9723	99.8041	99.5846	99.8062	99.6928	100.131	99.9983	99.7436	0.276326	0.0921086
	570	100.244	100.086	99.793	99.8373	99.8243	99.843	99.5631	99.9268	99.8897	0.203791	0.0720512					570	100.755	99.9939	99.7446	99.9941	100.153	100.234	100.089	99.943	100.339	100.139	0.288892	0.0962973
	600	100.136	99.9859	99.9717	99.7647	100.275	99.8308	99.9534	99.7865	99.9631	0.175748	0.0621364					600	99.6698	99.7007	99.512	100.175	100.008	100.268	100.253	100.731	100.028	100.038	0.375095	0.125032
	630	71.8785	71.9455	75.4628	75.1059	79.4974	66.8214	64.9491	66.164	71.4781	5.15862	1.82385					630	73.4993	74.7031	78.5857	60.9573	62.1123	64.9989	84.7702	84.2657	87.7214	74.6238	10.1266	3.37552
	660	55.4545	55.96	58.2112	57.9343	59.9017	50.0757	50.169	51.0363	54.8428	3.91294	1.38343					660	56.426	56.9985	59.5736	41.3505	41.9034	43.0156	65.644	66.2392	68.6235	55.5305	10.9034	3.63448
	690	48.4494	49.4018	49.724	50.2315	51.0114	48.8983	48.3356	48.7558	49.351	0.931738	0.329419					690	47.8308	48.9068	50.2421	38.4367	38.457	38.6617	54.9108	55.319	57.214	47.7754	7.59424	2.53141
	720	45.4502	46.201	46.7391	46.7927	47.3569	48.8575	48.8831	49.141	47.4277	1.38335	0.489088					720	43.9588	44.275	45.071	37.6626	37.9688	38.1866	48.5352	48.9486	50.7521	43.9287	5.02691	1.67564
	750	44.2146	44.9671	45.2541	45.1086	45.4667	48.1841	48.2723	48.7627	46.2788	1.80614	0.638566					750	42.136	42.0594	42.4515	37.6869	37.4486	37.6492	45.4438	45.3418	46.4028	41.8467	3.54745	1.18248
	780	43.0815	43.9773	44.4073	44.4411	44.5513	48.3453	47.9787	49.2355	45.7522	2.36243	0.835244					780	40.5167	41.1588	41.5889	37.2572	37.1878	37.6656	43.2962	43.7244	44.3255	40.7468	2.81608	0.938693
	810	42.6884	43.8283	43.8959	43.738	44.3405	48.3809	47.9864	48.7188	45.4472	2.46525	0.871597					810	39.6187	39.8437	39.9594	36.9289	37.0736	36.9702	41.7073	41.9947	42.2239	39.5912	2.17031	0.723437
	840	42.7561	43.5198	43.7595	43.5592	43.9646	48.3798	48.2435	48.6243	45.3508	2.56369	0.9064					840	39.7031	39.5523	39.6552	36.7389	36.8169	37.398	41.0397	41.4505	41.8648	39.3577	1.96515	0.65505
	870	42.4312	42.9381	43.3128	43.2316	43.8187	48.3253	47.9226	48.6275	45.076	2.69737	0.953663					870	39.0916	39.0731	39.3501	36.7093	36.9749	37.1119	40.512	40.3389	40.9335	38.8995	1.61153	0.537177
	900	42.0893	43.1048	43.291	42.8879	43.5019	47.8091	47.6869	47.7293	44.7625	2.50138	0.884373					900	38.6342	39.4402	39.0877	36.34	36.2716	36.895	40.1784	40.1001	40.2489	38.5773	1.65216	0.550719
	930	41.8872	42.4284	42.685	42.5286	42.9338	47.9315	47.3948	48.0258	44.4769	2.76028	0.975907					930	38.2886	38.4903	38.7385	36.2208	36.2308	36.706	39.4021	39.5565	39.8531	38.1652	1.43248	0.477494
	960	41.8087	42.1845	42.5262	42.1335	42.7959	47.492	47.4034	47.7963	44.2676	2.74694	0.97119					960	38.1053	38.437	38.0523	36.0596	35.7953	36.671	39.2432	39.2791	39.5605	37.9115	1.42052	0.473508
	990	41.7769	42.3603	42.5982	42.106	42.657	48.0929	47.3922	47.6502	44.3292	2.8209	0.997339					990	38.3674	38.2877	38.5297	36.3519	35.9667	36.7668	38.9939	38.9759	39.038	37.9198	1.21598	0.405326
	1020	41.8817	42.5973	42.0116	42.5156	42.6926	47.8827	47.3437	48.4668	44.424	2.90544	1.02723					1020	37.9856	38.6978	38.5917	36.2188	35.7252	36.5139	38.8506	39.0188	39.4053	37.8897	1.37022	0.45674
	1050	41.4134	42.1981	42.0414	42.0121	42.3201	47.8465	47.2247	48.0007	44.1321	2.96666	1.04887					1050	37.7434	37.9512	37.8127	36.1196	36.049	36.6849	38.701	38.9097	39.0879	37.6733	1.1574	0.3858
	1080	41.4474	41.9896	41.8635	41.54	42.0301	47.6308	47.338	47.8818	43.9651	3.03405	1.0727					1080	37.7418	37.7464	37.8145	36.2502	36.0564	36.3498	39.2057	38.7839	38.9989	37.6608	1.21238	0.404127
	1110	41.3334	41.8244	42.1949	41.8748	42.4771	47.3088	46.8258	47.6438	43.9354	2.78042	0.983027					1110	38.1112	37.9142	38.2598	35.6228	35.7161	36.1215	38.2985	38.2097	38.3176	37.3968	1.19596	0.398654
	1140	41.0478	42.1465	41.414	41.7977	41.6948	47.6202	47.3593	47.3895	43.8087	3.03761	1.07396					1140	37.5944	37.9987	37.6083	36.2677	35.6267	36.2191	38.0344	37.98	38.061	37.2656	0.95355	0.31785
	1170	41.1672	42.1361	41.9458	41.8116	42.0981	47.5219	47.2177	47.6621	43.9451	2.93425	1.03742					1170	37.7531	37.5191	37.6145	36.0543	35.8209	35.9204	38.2481	38.1475	37.9823	37.2289	1.00201	0.334002
	1200	40.9903	41.4626	41.3442	41.5849	41.6454	47.6155	46.9342	47.4202	43.6246	3.07476	1.08709					1200	37.0547	37.4465	37.0771	35.5064	35.5353	35.9471	37.6913	37.5971	37.9209	36.8641	0.949285	0.316428
	1230	40.3991	41.3691	41.5134	41.5564	41.486	47.025	46.7682	47.75	43.4834	3.09616	1.09466					1230	37.2127	36.8451	37.4376	35.4153	35.6563	35.7928	37.9332	37.8509	37.7662	36.8789	1.00527	0.335091
	1260	41.0058	41.7471	41.8407	41.5717	42.0325	47.2636	46.5485	47.22	43.6537	2.80374	0.991271					1260	37.291	37.277	37.5716	35.4708	35.8898	35.8537	37.555	37.432	37.5459	36.8763	0.86808	0.28936
	1290	40.538	41.528	41.233	41.213	41.6631	47.3041	46.513	47.1732	43.3957	3.00857	1.06369					1290	36.9177	37.2228	37.0208	35.5138	35.2097	35.43	37.603	37.3599	37.3041	36.6202	0.950203	0.316734
	1320	40.6128	41.4912	41.6585	41.0825	41.5187	46.9551	46.7744	47.1245	43.4022	2.95809	1.04584					1320	37.2001	37.0639	37.2784	35.3824	35.5298	35.3699	37.6203	37.3719	37.2318	36.6721	0.946439	0.31548
	1350	40.7568	41.5559	41.468	41.2694	41.8302	47.1144	46.9539	47.332	43.5351	2.99679	1.05953					1350	36.9323	36.9405	37.3571	35.2157	35.5189	35.3478	37.2262	37.2202	37.1764	36.5483	0.904006	0.301335
	1380	40.6483	41.3973	41.3062	40.9174	41.5298	46.7659	46.3898	47.1181	43.2591	2.91696	1.0313					1380	36.7152	37.2151	37.4373	35.0765	35.1821	35.2343	37.4842	37.3384	37.1245	36.5342	1.05193	0.350644
	1410	40.4823	40.8468	41.0896	40.9532	41.241	47.1672	46.8079	47.0361	43.203	3.15626	1.11591					1410	36.5452	36.5324	36.6446	35.4824	34.9852	35.4084	37.3345	37.0715	36.9796	36.3315	0.832429	0.277476
	1440	40.528	41.5262	41.3724	40.8776	41.3566	46.7615	46.1774	46.8847	43.1855	2.85849	1.01063					1440	36.7851	36.8653	36.8622	35.2238	35.008	35.2184	37.38	37.0921	36.9049	36.3711	0.934272	0.311424
	1470	40.3975	41.0427	40.7222	40.8689	40.9431	46.2258	46.1973	46.9077	42.9132	2.93753	1.03857					1470	36.0684	36.504	36.6839	35.1122	34.6624	35.5242	37.0991	36.9659	37.0666	36.1874	0.900898	0.300299
	1500	40.3914	41.3079	40.8598	41.0196	41.4433	47.1448	46.5944	46.9641	43.2157	3.07141	1.08591					1500	36.2172	36.2235	36.8479	35.2572	35.253	35.5275	37.5434	37.1628	37.026	36.3398	0.858526	0.286175
	1530	40.1744	40.9447	40.6707	40.6575	40.8645	46.8155	46.2085	46.5323	42.8585	3.04375	1.07613					1530	36.4355	36.5566	36.6824	35.2354	34.7692	35.2502	37.237	37.0309	36.6678	36.2072	0.885937	0.295312
	1560	0	0	0	0	0	0	0	0	0	0	0					1560	0	0	0	0	0	0	0	0	0	0	0	0
		NBD*-PS fluorescence intensity (%)																NBD*-PS fluorescence intensity (%)
		Exp. 1			Exp. 2			Exp. 3			Plotted							Exp. 1			Exp. 2		Plotted
WT + NA+/ATP	Time (sec)	I	II	III	IV	V	VI	VII	VIII	IX	Avrg	SD	SEM			WT + Mg2+/ATP + peptide	Time (sec)	I	II	III	IV	V	Avrg	SD	SEM
	0	96.4847	95.6243	96.5589	99.8767	100.339	100.393	101.562	101.922	102.24	99.4446	2.54969	0.849895				0	99.9252	99.8622	100.646	99.4074	100.254	100.019	0.462638	0.206898
	30	96.7983	96.8231	97.6903	101.622	101.013	100.513	101.598	101.753	101.875	99.965	2.20023	0.73341				30	100.978	99.7694	100.681	100.12	100.227	100.355	0.476775	0.21322
	60	97.7782	97.6201	97.9375	102.206	100.848	100.666	101.057	101.481	102.034	100.181	1.87202	0.624005				60	101.113	100.282	100.832	100.183	100.582	100.598	0.38478	0.172079
	90	97.0171	97.1442	97.7718	101.247	100.345	100.502	101.289	101.703	101.779	99.8665	1.98465	0.661549				90	101.622	100.415	100.744	101.025	100.835	100.928	0.446113	0.199508
	120	97.3389	97.1975	98.2114	101.642	100.902	100.673	100.875	101.625	102.336	100.089	1.96503	0.655011				120	101.44	100.945	100.482	100.146	100.487	100.7	0.502058	0.224527
	150	98.6698	98.5328	98.9062	101.715	101.292	100.911	100.877	101.08	102.283	100.474	1.40019	0.46673				150	101.076	100.862	100.882	100.649	101.096	100.913	0.18253	0.0816299
	180	98.5946	98.2265	98.5525	101.946	100.922	101.282	100.197	100.595	101.854	100.241	1.44924	0.483078				180	100.566	100.956	101.187	101.377	100.706	100.959	0.333706	0.149238
	210	98.5325	98.7681	98.8565	101.836	101.552	101.418	101.094	101.873	102.04	100.663	1.48638	0.495459				210	100.896	100.931	101.09	100.632	100.987	100.907	0.170432	0.0762196
	240	98.894	98.8737	98.6231	101.468	101.082	101.651	100.176	100.996	101.613	100.375	1.26478	0.421594				240	101.22	100.662	101.286	101.36	100.78	101.062	0.317755	0.142104
	270	98.8885	98.5272	99.0735	101.84	100.857	100.042	100.771	101.394	102.277	100.408	1.35141	0.450469				270	100.716	101.146	101.369	100.66	100.799	100.938	0.306121	0.136901
	300	99.5814	99.1249	99.8102	101.278	100.384	100.437	100.168	100.79	101.332	100.323	0.744747	0.248249				300	101.129	100.545	100.569	100.741	100.572	100.711	0.246353	0.110173
	330	99.1254	98.9356	99.3653	100.792	101.012	100.24	100.063	100.805	101.116	100.162	0.841915	0.280638				330	100.349	100.001	100.592	100.843	99.929	100.343	0.387382	0.173243
	360	99.5999	99.6207	99.851	100.562	100.389	100.983	99.7076	101.353	101.363	100.381	0.726938	0.242313				360	100.716	100.388	100.684	101.289	100.589	100.733	0.335906	0.150222
	390	99.8512	99.3262	99.9388	100.72	99.8633	99.8404	100.168	100.313	100.684	100.078	0.444554	0.148185				390	100.599	99.8551	99.9381	100.745	100.176	100.262	0.395093	0.176691
	420	99.8101	99.537	99.5816	100.525	100.42	100.531	100.055	100.418	100.733	100.179	0.445265	0.148422				420	100.021	100.186	100.317	100.022	100.743	100.258	0.297987	0.133264
	450	99.9543	99.8203	99.9979	100.828	100.337	100.659	100.456	101.083	101.062	100.466	0.476684	0.158895				450	100.087	100.193	100.314	100.328	100.157	100.216	0.103246	0.0461731
	480	99.5433	99.7627	100.166	100.158	100.515	100.565	99.9578	99.8565	99.9377	100.051	0.33619	0.112063				480	100.585	100.49	100.349	100.024	100.609	100.411	0.239757	0.107223
	510	99.7463	99.7243	99.6345	100.52	100.533	100.271	100.255	100.208	100.299	100.132	0.343158	0.114386				510	99.8734	99.6958	100.186	100.336	99.8414	99.9865	0.26472	0.118386
	540	99.9104	100.162	99.9667	99.7077	99.7051	99.0279	99.9873	100.116	99.8708	99.8282	0.338705	0.112902				540	99.456	99.7659	99.8145	99.8765	99.7669	99.736	0.162877	0.0728408
	570	100.286	100.096	99.9317	100.206	99.7308	100.258	99.7662	99.8565	100.227	100.04	0.220797	0.073599				570	100.09	99.9738	99.923	99.9918	100.044	100.005	0.0643568	0.0287812
	600	100.514	100.255	100.301	99.4079	99.516	99.8785	100.034	99.9625	99.6651	99.9482	0.37246	0.124153				600	99.9956	100.074	99.7278	99.772	99.7381	99.8615	0.161468	0.0722107
	630	79.2091	81.6067	83.3093	69.8763	72.7067	74.0496	57.3815	58.7678	60.53	70.8263	9.93307	3.31102				630	68.3855	71.8614	77.7136	72.1129	76.2911	73.2729	3.74346	1.67413
	660	60.432	62.1784	63.7683	52.1478	54.3035	55.1608	37.6576	37.8395	39.0984	51.3985	10.5944	3.53147				660	52.7123	54.5623	58.5568	55.7178	57.4505	55.7999	2.31283	1.03433
	690	48.9671	51.1068	52.2673	43.4074	45.3152	46.022	33.9195	34.1726	34.8402	43.3353	7.31279	2.4376				690	44.8544	46.4398	48.6398	47.4341	47.9901	47.0716	1.47898	0.661422
	720	43.0264	44.5617	45.653	39.2357	40.5988	41.2606	33.5957	33.5864	34.192	39.5234	4.72088	1.57363				720	40.9563	42.0172	43.6158	42.892	42.9959	42.4954	1.0321	0.461567
	750	39.6575	40.6602	41.6033	37.4266	38.3595	38.6739	33.3339	33.1407	33.3841	37.36	3.2925	1.0975				750	38.9592	39.6624	40.9478	40.1083	40.682	40.0719	0.797888	0.356827
	780	37.6696	38.7887	38.7985	35.9013	36.8089	37.3822	33.2415	33.3221	33.5775	36.1656	2.27411	0.758037				780	37.6633	38.2843	39.2222	38.6671	38.7983	38.5271	0.587708	0.262831
	810	36.3804	37.3243	37.1215	35.197	35.8809	36.3921	32.4822	32.6725	33.164	35.1794	1.917	0.638999				810	36.9675	37.3457	38.1951	37.6743	37.7167	37.5798	0.457158	0.204447
	840	35.4949	36.2879	36.3949	34.7898	35.5763	35.818	32.9509	32.4792	33.029	34.7579	1.53317	0.511058				840	37.0129	36.9604	37.865	37.5492	37.366	37.3507	0.377682	0.168904
	870	34.686	35.0989	35.2097	34.8396	35.4168	35.5196	32.5167	32.3321	32.9653	34.2872	1.29777	0.432588				870	36.164	36.7175	37.8253	37.1716	37.2183	37.0193	0.619492	0.277045
	900	34.2873	34.7567	34.7051	34.5171	35.2393	35.3118	31.9464	32.1676	32.4482	33.931	1.35171	0.450571				900	35.8447	36.5353	36.8299	36.8686	36.9857	36.6128	0.460342	0.205871
	930	33.7149	34.2233	34.0374	34.0641	34.5375	34.3444	32.4774	31.9548	32.6204	33.5527	0.945238	0.315079				930	35.6452	35.6708	36.6438	36.3103	35.8689	36.0278	0.435405	0.194719
	960	33.0909	34.0747	33.6524	33.8851	34.3406	34.5997	32.0959	31.7972	32.2651	33.3113	1.04047	0.346824				960	35.452	35.874	36.3233	35.8675	36.4389	35.9912	0.397038	0.177561
	990	33.3315	33.7057	33.7641	33.5715	34.0978	34.5215	32.2182	31.8032	32.2658	33.2533	0.938353	0.312784				990	35.4742	35.6721	36.3001	35.8468	36.3951	35.9376	0.398197	0.178079
	1020	33.1833	33.3695	33.4561	33.9707	33.9429	34.431	31.9488	32.1507	32.5008	33.2171	0.859426	0.286475				1020	35.5056	35.4335	36.2449	35.9368	36.0133	35.8268	0.346258	0.154851
	1050	33.259	33.2268	33.2327	33.3087	33.8347	34.0909	32.0202	31.6805	32.538	33.0213	0.795718	0.265239				1050	35.1172	35.5449	35.4268	35.7987	35.6756	35.5126	0.261313	0.116863
	1080	32.9208	33.2862	33.0927	33.2673	33.9615	33.9742	32.1413	31.5163	32.2045	32.9294	0.834312	0.278104				1080	35.22	34.874	35.7263	35.3401	35.4451	35.3211	0.31229	0.13966
	1110	32.5639	32.8785	32.5831	33.5347	33.8441	34.1626	32.0099	31.724	32.0822	32.8203	0.85798	0.285993				1110	35.286	35.4592	35.6923	35.6032	35.6141	35.531	0.160717	0.0718748
	1140	32.2174	32.5871	32.6633	33.2172	33.2876	33.7556	32.103	31.4618	31.9359	32.581	0.734835	0.244945				1140	34.6639	35.0045	35.4169	35.3514	34.9646	35.0802	0.30795	0.137719
	1170	31.9925	32.2	32.1342	33.33	33.6405	33.6547	31.7269	31.6822	32.0533	32.4905	0.811596	0.270532				1170	34.7342	34.9948	35.4346	35.2055	35.5849	35.1908	0.3398	0.151963
	1200	31.898	31.9165	31.9225	32.7137	33.371	33.2429	31.6584	31.3004	31.6395	32.1848	0.740445	0.246815				1200	34.4819	34.6886	34.6845	34.9868	34.9595	34.7603	0.211741	0.0946936
	1230	31.6723	31.4878	31.3553	32.9456	33.1368	33.4743	31.3851	31.0867	31.7062	32.0278	0.897021	0.299007				1230	34.4574	34.7793	35.0803	34.9783	34.7819	34.8154	0.238377	0.106606
	1260	31.5494	31.8834	31.6795	32.788	33.3188	33.6945	31.4244	31.3052	31.7311	32.1527	0.882289	0.294096				1260	34.596	34.7053	35.0031	34.973	35.2682	34.9091	0.265241	0.118619
	1290	31.8251	31.8222	31.6398	32.6153	32.8374	33.328	31.4313	31.2893	31.3656	32.0171	0.730045	0.243348				1290	34.4576	34.573	34.4463	34.9471	34.8315	34.6511	0.226728	0.101396
	1320	31.5335	31.5668	31.47	32.8853	33.1857	33.2805	31.1932	31.0843	31.6774	31.9863	0.873751	0.29125				1320	34.3151	34.515	34.5585	35.0071	34.9549	34.6701	0.298834	0.133643
	1350	31.4677	31.2333	31.2592	32.487	32.842	33.2803	31.5674	31.0917	31.6171	31.8718	0.791838	0.263946				1350	34.5074	34.468	34.7586	34.6408	34.7907	34.6331	0.144678	0.0647022
	1380	31.5106	31.3941	31.4041	32.2224	32.6594	33.2712	31.1849	31.3038	31.4564	31.823	0.726686	0.242229				1380	34.2175	34.5169	34.464	35.0583	35.2128	34.6939	0.422256	0.188839
	1410	31.6717	31.6355	31.3841	32.2009	32.5077	32.5135	31.5065	31.0708	31.5217	31.7791	0.509721	0.169907				1410	34.3557	33.8978	34.5951	34.5074	34.4046	34.3521	0.270358	0.120908
	1440	31.3342	31.1563	31.097	32.5121	32.9218	33.3241	31.0811	31.1447	31.0277	31.7332	0.916252	0.305417				1440	34.2019	33.9888	34.541	34.4941	34.5545	34.356	0.250627	0.112084
	1470	31.565	31.4483	31.3798	32.0057	32.6154	33.0816	30.8983	30.8545	31.1608	31.6677	0.763486	0.254495				1470	33.9204	33.914	34.055	34.544	34.5351	34.1937	0.320727	0.143433
	1500	31.5099	31.5633	31.3863	32.3657	32.7459	32.6178	30.9035	31.1435	31.6504	31.7651	0.655839	0.218613				1500	33.9229	34.4973	34.329	34.04	34.4071	34.2393	0.246302	0.11015
	1530	31.4725	31.4659	31.5109	32.2054	32.1048	32.7724	31.3037	30.8538	31.6332	31.7025	0.568911	0.189637				1530	33.6492	33.7371	33.7168	34.2873	34.2357	33.9252	0.309238	0.138295
	1560	0	0	0	0	0	0	0	0	0	0	0	0				1560			0	0	0	0	0	0

## Sheet: Fig. 2c
Figure 2c
Each point is the mean of three replicate experiments using the same preparation.
		NBD*-PS fluorescence intensity (%)										NBD*-PS fluorescence intensity (%)
		Exp. 1			Plotted							Exp. 1			Plotted
E664Q + Mg2+/ATP	Time (sec)	I	II	III	Avrg	SD	SEM			E664Q + NA+/ATP	Time (sec)	I	II	III	Avrg	SD	SEM
	0	100.555	101.07	102.215	101.28	0.849747	0.490602				0	101.16	100.756	101.098	101.005	0.21734	0.125481
	30	101.201	101.302	102.178	101.561	0.537341	0.310234				30	101.373	101.528	101.784	101.562	0.207687	0.119908
	60	100.759	101.331	101.101	101.063	0.287675	0.166089				60	100.742	100.407	100.987	100.712	0.290808	0.167898
	90	100.077	100.627	101.625	100.776	0.78451	0.452937				90	101.015	100.398	100.594	100.669	0.315326	0.182053
	120	100.155	99.8567	101.26	100.424	0.739292	0.42683				120	100.973	100.45	101.225	100.883	0.395595	0.228397
	150	100.842	100.69	101.938	101.156	0.681252	0.393321				150	100.553	100.498	100.707	100.586	0.10802	0.0623654
	180	100.901	100.819	100.766	100.829	0.0681244	0.0393316				180	100.189	101.222	100.635	100.682	0.517815	0.298961
	210	99.9698	100.404	100.765	100.38	0.398159	0.229877				210	100.167	99.9878	101.08	100.412	0.585845	0.338238
	240	101.589	101.186	101.504	101.426	0.212273	0.122556				240	100.494	101.202	101.282	100.993	0.433556	0.250314
	270	99.6363	100.765	101.019	100.474	0.7361	0.424987				270	100.336	100.81	100.083	100.41	0.369123	0.213113
	300	99.5667	100.187	100.68	100.144	0.557667	0.321969				300	99.7322	100.325	99.9263	99.9947	0.302496	0.174646
	330	99.9587	100.13	100.555	100.215	0.307284	0.17741				330	100.12	99.7164	99.8761	99.904	0.203067	0.117241
	360	100.141	100.678	99.888	100.236	0.403337	0.232867				360	99.8605	99.8953	100.197	99.9842	0.184866	0.106733
	390	99.8975	99.6458	100.225	99.9228	0.290404	0.167665				390	99.921	99.9692	100.671	100.187	0.419542	0.242223
	420	100.834	100.661	100.608	100.701	0.118376	0.0683447				420	100.494	100.205	100.885	100.528	0.34147	0.197148
	450	99.9532	99.5246	99.9866	99.8215	0.257625	0.14874				450	99.1659	99.2588	99.5787	99.3345	0.216536	0.125017
	480	99.9899	99.967	100.073	100.01	0.055815	0.0322248				480	100.176	100.385	100.206	100.256	0.113297	0.0654119
	510	99.8673	100.234	100.405	100.169	0.274865	0.158693				510	100.327	100.631	99.6433	100.201	0.506024	0.292153
	540	99.9627	99.9028	100.32	100.062	0.225829	0.130382				540	100.119	99.7419	99.9092	99.9232	0.188717	0.108956
	570	100.306	100.45	99.6454	100.134	0.428929	0.247642				570	100.161	99.9588	100.114	100.078	0.105819	0.0610947
	600	99.8741	99.4465	99.5558	99.6254	0.222148	0.128257				600	99.2178	99.2827	100.127	99.5424	0.507078	0.292762
	630	68.9623	74.2244	77.3944	73.527	4.25906	2.45897				630	66.4733	70.2807	75.6992	70.8177	4.63634	2.67679
	660	43.0238	46.0873	48.1704	45.7605	2.58881	1.49465				660	41.0799	43.1787	47.7269	43.9952	3.39788	1.96177
	690	38.8128	40.3245	41.0036	40.0469	1.12147	0.647482				690	36.7099	38.029	40.8907	38.5432	2.13734	1.23399
	720	37.9968	39.0599	39.7784	38.945	0.896356	0.517512				720	35.9239	36.9437	38.8746	37.2474	1.49861	0.865225
	750	37.0418	38.8364	38.8222	38.2335	1.03206	0.595861				750	35.3813	36.2308	37.4162	36.3428	1.02204	0.590076
	780	36.8193	38.2076	38.2452	37.7573	0.812592	0.46915				780	34.8715	36.3247	37.0294	36.0752	1.10037	0.635299
	810	36.7469	37.9125	38.2432	37.6342	0.785987	0.45379				810	34.749	35.7108	36.4169	35.6256	0.837227	0.483373
	840	36.1823	37.3099	38.2783	37.2568	1.04902	0.605654				840	34.7477	35.4082	36.1094	35.4218	0.680964	0.393155
	870	36.2059	37.4506	37.4724	37.043	0.724982	0.418568				870	34.2607	35.1176	35.8309	35.0698	0.786208	0.453918
	900	36.1072	37.5485	37.4216	37.0258	0.798025	0.46074				900	34.3925	34.9408	35.6115	34.9816	0.610524	0.352486
	930	36.052	36.8303	36.9776	36.62	0.497356	0.287149				930	34.1004	34.4042	34.8717	34.4588	0.388539	0.224323
	960	35.9829	36.6627	36.9703	36.5386	0.505255	0.291709				960	34.4071	34.5778	34.9259	34.637	0.264403	0.152653
	990	35.9533	37.1202	37.3104	36.7946	0.734796	0.424235				990	34.0794	34.4428	35.0413	34.5211	0.485697	0.280417
	1020	35.7177	35.8498	36.439	36.0022	0.384032	0.221721				1020	33.7189	34.6637	34.7839	34.3889	0.583282	0.336758
	1050	35.4914	36.2083	36.7499	36.1499	0.63126	0.364458				1050	33.5738	34.2947	34.2922	34.0536	0.415462	0.239867
	1080	35.5635	36.4984	36.5269	36.1963	0.548192	0.316499				1080	34.1452	34.1982	34.6304	34.3246	0.26618	0.153679
	1110	35.4329	36.0766	36.2795	35.9297	0.442005	0.255192				1110	33.6231	34.3548	34.4446	34.1408	0.450619	0.260165
	1140	35.579	36.0336	36.6244	36.079	0.524155	0.302621				1140	33.9692	34.1718	34.2818	34.1409	0.15856	0.0915445
	1170	35.2553	36.01	36.3567	35.874	0.563158	0.325139				1170	33.2501	34.0926	33.9	33.7476	0.441464	0.254879
	1200	35.0663	35.7357	35.9215	35.5745	0.449822	0.259705				1200	33.0986	33.6555	34.3173	33.6904	0.610091	0.352236
	1230	35.0823	35.8117	36.7224	35.8721	0.821679	0.474396				1230	33.7187	33.9865	34.1026	33.9359	0.196917	0.11369
	1260	34.5707	35.7596	35.8364	35.3889	0.709615	0.409696				1260	32.9902	33.8735	33.8794	33.5811	0.511685	0.295422
	1290	35.4212	35.872	35.9479	35.7471	0.2847	0.164372				1290	33.1822	33.6555	33.6621	33.4999	0.275199	0.158886
	1320	34.8025	35.6027	36.2823	35.5625	0.740758	0.427677				1320	32.9253	33.7916	33.6061	33.441	0.456161	0.263364
	1350	34.8664	35.4077	35.6469	35.307	0.399878	0.23087				1350	33.5709	33.9636	33.8239	33.7861	0.19908	0.114939
	1380	35.1552	35.5827	35.523	35.4203	0.231505	0.133659				1380	32.8281	33.3689	33.755	33.3173	0.465618	0.268825
	1410	34.3485	35.0912	35.3186	34.9194	0.507357	0.292923				1410	32.9684	33.5127	33.4032	33.2948	0.287896	0.166217
	1440	34.5824	35.312	35.4194	35.1046	0.455416	0.262935				1440	32.7719	33.2309	33.3839	33.1289	0.318506	0.183889
	1470	33.99	34.803	35.1248	34.6393	0.584865	0.337672				1470	32.4048	32.5582	33.0663	32.6764	0.346236	0.199899
	1500	34.5302	35.1154	35.0136	34.8864	0.312658	0.180513				1500	32.613	32.9243	32.6845	32.7406	0.163069	0.0941477
	1530	34.3058	34.9991	35.2304	34.8451	0.481167	0.277802				1530	32.8065	33.2239	33.2582	33.0962	0.251479	0.145191
	1560	0	0	0	0	0	0				1560	0	0	0	0	0	0

## Sheet: Fig. 2d
Figure 2d
Each point is the mean of five replicate experiments using the same preparation.
		NBD*-PS fluorescence intensity (%)													NBD*-PS fluorescence intensity (%)
		Exp. 1					Plotted								Exp. 1					Plotted
no protein + Mg2+/ATP +POPS	Time (sec)	I	II	III	IV	V	Avrg	SD	SEM				WT + Mg2+/ATP +POPS	Time (sec)	I	II	III	IV	V	Avrg	SD	SEM
	0	103.283	102.655	103.329	102.762	102.936	102.993	0.303485	0.135723					0	97.1619	96.1139	96.1347	96.3092	96.0396	96.3519	0.463465	0.207268
	30	102.478	102.334	102.359	101.909	101.51	102.118	0.4024	0.179959					30	98.3657	97.1595	97.3154	97.0896	97.2105	97.4281	0.53051	0.237251
	60	102.852	103.199	103.158	102.156	102.101	102.693	0.533041	0.238383					60	99.0379	98.0337	97.8812	97.8031	98.0615	98.1635	0.500348	0.223763
	90	102.99	102.815	103.116	102.573	102.576	102.814	0.24311	0.108722					90	98.2917	97.4066	97.2873	97.5038	97.3007	97.558	0.419426	0.187573
	120	102.283	101.626	102.181	101.53	102.037	101.931	0.335939	0.150237					120	98.1108	97.9371	97.8559	97.1702	98.237	97.8622	0.414397	0.185324
	150	102.959	102.085	103.063	101.855	101.945	102.382	0.581832	0.260203					150	99.2145	99.4978	99.0069	98.7297	99.2462	99.139	0.287647	0.12864
	180	102.452	102.241	102.125	101.672	101.619	102.022	0.363328	0.162485					180	98.8986	98.356	98.5787	98.4376	98.8439	98.6229	0.241021	0.107788
	210	101.823	101.664	101.323	100.69	101.618	101.424	0.44835	0.200508					210	99.1253	99.0445	99.178	98.3863	98.7033	98.8875	0.335678	0.15012
	240	101.374	101.11	101.737	101.5	100.714	101.287	0.392236	0.175413					240	99.5277	99.2914	98.8084	98.5227	99.1655	99.0632	0.398566	0.178244
	270	101.278	101.636	101.697	100.704	100.803	101.224	0.459395	0.205448					270	99.3385	98.4445	98.416	99.4311	98.8998	98.906	0.478522	0.214002
	300	101.52	101.664	101.473	101.11	101.314	101.416	0.211702	0.0946761					300	99.7615	99.7041	99.1712	99.4475	99.8285	99.5826	0.271433	0.121389
	330	101.325	100.231	100.965	100.41	101.308	100.848	0.506398	0.226468					330	99.3166	99.3878	99.0641	99.6528	99.853	99.4549	0.305801	0.136758
	360	101.022	99.9895	100.354	100.049	100.147	100.312	0.420063	0.187858					360	99.2688	100.027	99.6556	99.402	99.6177	99.5942	0.289181	0.129326
	390	100.908	100.78	101.577	100.231	100.037	100.706	0.607985	0.271899					390	100.044	100.024	99.066	99.4311	99.5358	99.6202	0.416162	0.186113
	420	100.96	101.177	101.299	99.7422	100.596	100.755	0.625805	0.279869					420	99.9752	100.464	99.6016	100.204	100.103	100.069	0.317167	0.141842
	450	100.61	100.379	100.363	99.8893	100.951	100.439	0.38842	0.173707					450	100.398	99.9989	99.5763	100.382	99.8409	100.039	0.35407	0.158345
	480	99.7608	99.7621	100.064	100.186	100.278	100.01	0.239508	0.107111					480	99.9975	100.153	99.8357	99.9088	100.148	100.009	0.141607	0.0633288
	510	100.268	100.521	100.215	100.57	100.1	100.335	0.20259	0.0906009					510	99.2934	99.6055	99.8305	99.883	99.5987	99.6422	0.233665	0.104498
	540	99.9586	100.189	99.5884	99.2879	99.6726	99.7393	0.346816	0.155101					540	99.9626	100.152	100.253	99.9603	99.8069	100.027	0.175807	0.0786234
	570	100.258	99.7989	100.162	99.713	99.9796	99.9822	0.231461	0.103513					570	100.831	100.127	99.8289	100.264	100.262	100.263	0.36399	0.162781
	600	99.7551	99.7287	99.9712	100.243	99.9699	99.9337	0.207705	0.0928885					600	99.9152	99.9621	100.252	99.9838	100.185	100.06	0.149103	0.066681
	630	69.3026	68.016	70.5976	69.9227	70.3893	69.6457	1.03797	0.464197					630	76.7192	79.6422	81.1741	83.8431	87.3938	81.7545	4.07177	1.82095
	660	46.704	46.2531	47.6598	47.4073	47.8613	47.1771	0.676726	0.302641					660	61.6273	64.3643	66.0045	68.2256	72.2449	66.4933	4.01656	1.79626
	690	40.0393	40.1623	41.0438	40.6111	41.1698	40.6053	0.506852	0.226671					690	51.5275	53.0718	55.1432	57.4708	61.6409	55.7709	3.96966	1.77529
	720	38.8586	38.5785	39.7019	38.7234	39.7157	39.1156	0.55049	0.246186					720	45.4565	46.6147	48.4621	50.1415	54.175	48.97	3.41374	1.52667
	750	38.6451	38.1465	39.331	38.7143	39.4012	38.8476	0.522127	0.233502					750	41.8117	42.4186	43.9662	45.4405	49.0276	44.5329	2.88192	1.28883
	780	38.3122	37.6806	39.0588	38.6476	38.797	38.4992	0.531272	0.237592					780	39.4412	39.9042	41.2715	42.4898	45.2695	41.6752	2.33839	1.04576
	810	38.0665	37.8539	38.7143	38.3203	38.7181	38.3346	0.385473	0.172389					810	37.7589	38.2083	39.2989	39.6992	42.5415	39.5014	1.8729	0.837586
	840	37.9055	37.328	38.5683	37.8212	38.5941	38.0434	0.538261	0.240717					840	36.5297	37.1723	37.927	38.7654	40.7559	38.2301	1.64077	0.733777
	870	37.7799	37.2272	37.9618	38.1006	38.5165	37.9172	0.471611	0.210911					870	35.7925	36.1976	36.9497	37.0832	39.1391	37.0324	1.29247	0.578011
	900	37.5586	36.6843	37.7849	37.7547	38.1188	37.5803	0.539798	0.241405					900	34.8093	35.1087	35.8426	36.0478	38.1041	35.9825	1.29082	0.577273
	930	37.8037	37.1645	38.1032	37.6569	38.4859	37.8429	0.494357	0.221083					930	34.5191	34.4886	35.3298	35.9067	36.9933	35.4475	1.04827	0.468799
	960	37.5347	36.8464	37.614	37.0898	37.9324	37.4035	0.433035	0.193659					960	33.8392	34.2637	34.6848	35.0473	36.4878	34.8646	1.01402	0.453483
	990	37.2528	36.7493	37.9824	37.4453	38.1065	37.5073	0.554076	0.24779					990	33.5708	34.0046	34.1938	34.6328	35.645	34.4094	0.789034	0.352867
	1020	37.0851	36.7246	37.577	37.2905	37.5485	37.2451	0.353863	0.158252					1020	33.3093	33.8449	34.2342	34.5248	35.4896	34.2806	0.814992	0.364475
	1050	37.0143	36.4273	37.3398	36.9114	37.1442	36.9674	0.341669	0.152799					1050	33.2099	33.3042	33.8555	33.7663	35.0677	33.8407	0.741117	0.331438
	1080	37.0207	36.3223	37.1886	36.8881	37.4011	36.9642	0.406876	0.18196					1080	32.6037	33.2044	33.8726	34.0868	34.6883	33.6912	0.80674	0.360785
	1110	36.9146	36.2821	37.5475	37.0257	37.2321	37.0004	0.468238	0.209402					1110	32.4736	32.8075	33.3275	33.3015	34.0508	33.1922	0.598298	0.267567
	1140	36.9243	36.1226	36.8345	36.6891	36.9363	36.7014	0.338305	0.151295					1140	32.1551	32.1708	32.7903	32.9123	33.3646	32.6786	0.517092	0.231251
	1170	36.7032	36.0964	36.7754	36.4703	36.966	36.6023	0.333853	0.149304					1170	31.5644	32.1888	32.3511	32.5513	32.748	32.2807	0.452244	0.20225
	1200	36.199	36.0205	36.9153	36.7573	36.4538	36.4692	0.373038	0.166828					1200	31.6349	31.7994	32.1277	31.8099	32.4742	31.9692	0.333958	0.149351
	1230	36.2013	35.6684	36.6712	36.2814	36.5692	36.2783	0.392722	0.175631					1230	31.3545	31.7689	31.7889	31.6999	32.2868	31.7798	0.333349	0.149078
	1260	36.2684	35.6658	36.6149	36.2694	36.6268	36.2891	0.390335	0.174563					1260	31.4989	31.5005	31.6779	31.4281	31.868	31.5947	0.1785	0.0798278
	1290	36.2339	35.3894	36.4428	36.0295	36.5999	36.1391	0.471091	0.210678					1290	31.4462	31.4815	31.6197	32.0014	31.6059	31.6309	0.220479	0.0986012
	1320	35.9575	35.5093	35.9736	36.2685	35.9837	35.9385	0.272395	0.121819					1320	31.1763	31.574	31.7483	31.5241	31.6573	31.536	0.218386	0.0976653
	1350	36.0077	35.9327	36.2488	35.9917	36.2618	36.0885	0.154864	0.0692572					1350	31.1594	31.3871	31.3998	31.1263	31.5651	31.3275	0.18301	0.0818446
	1380	35.9016	35.2917	36.3898	36.0338	36.0479	35.933	0.401346	0.179487					1380	31.2513	31.0177	31.2734	31.3185	31.3232	31.2368	0.126179	0.0564291
	1410	35.5071	35.0639	36.208	35.7383	36.0843	35.7203	0.460172	0.205795					1410	31.0997	31.5095	31.4968	31.344	31.5415	31.3983	0.183489	0.0820586
	1440	35.6687	34.8756	35.8741	35.7406	35.7627	35.5843	0.402981	0.180218					1440	30.7591	31.0134	30.9939	31.1387	31.3072	31.0425	0.201778	0.0902378
	1470	35.3084	34.9004	35.6358	35.4491	35.3431	35.3274	0.270596	0.121014					1470	31.03	31.2953	31.2363	31.3713	31.4507	31.2767	0.159733	0.0714346
	1500	35.2629	34.5589	35.8535	35.3329	35.3652	35.2747	0.463424	0.207249					1500	31.1909	31.487	31.1318	31.1639	31.5011	31.295	0.183023	0.0818506
	1530	35.2995	34.6715	35.6338	35.483	35.4119	35.2999	0.371652	0.166208					1530	31.056	30.9327	30.9885	31.1561	31.2897	31.0846	0.141705	0.0633724
	1560	0	0	0	0	0	0	0	0					1560	0	0	0	0	0	0	0	0
		NBD*-PS fluorescence intensity (%)
		Exp. 1					Plotted
WT + NA+/ATP +POPS	Time (sec)	I	II	III	IV	V	Avrg	SD	SEM
	0	96.3822	95.6226	96.0327	95.7982	95.857	95.9385	0.288033	0.128812
	30	97.4263	97.1957	97.1689	96.8261	96.9501	97.1134	0.232907	0.104159
	60	98.1225	97.6697	97.6601	97.2158	97.4267	97.6189	0.338122	0.151213
	90	97.4764	97.4382	96.1273	97.3058	97.3059	97.1307	0.566164	0.253196
	120	97.9827	97.4532	97.274	97.0816	97.8439	97.5271	0.379459	0.169699
	150	99.1153	98.5984	98.9382	97.9788	98.5098	98.6281	0.438739	0.19621
	180	98.7793	98.3279	98.172	98.1034	98.5712	98.3908	0.281921	0.126079
	210	98.7795	98.2429	98.5433	98.1749	98.6298	98.4741	0.257499	0.115157
	240	99.3543	98.6697	98.3241	98.2111	98.3315	98.5781	0.466631	0.208684
	270	98.7982	98.6777	98.2255	98.4201	98.7352	98.5713	0.240885	0.107727
	300	99.6928	99.2086	99.5518	99.5594	99.6786	99.5382	0.195506	0.0874328
	330	99.6782	99.3168	99.3799	99.3893	99.2062	99.3941	0.174804	0.0781747
	360	99.4134	100.065	99.9643	99.5353	99.6039	99.7164	0.28297	0.126548
	390	99.8279	99.3029	99.55	99.8629	99.7506	99.6589	0.232994	0.104198
	420	100.39	99.9217	99.3324	99.7844	99.8855	99.8629	0.377368	0.168764
	450	100.138	99.682	99.5302	99.9382	99.7153	99.8006	0.238197	0.106525
	480	99.8504	99.9764	99.9941	99.7326	99.954	99.9015	0.109653	0.0490382
	510	99.5021	100.018	99.9865	99.4822	99.9841	99.7946	0.276494	0.123652
	540	100.236	99.9842	99.7208	100.177	99.6981	99.9632	0.249737	0.111686
	570	100.181	99.9288	100.221	100.41	100.321	100.213	0.182038	0.0814098
	600	100.23	100.093	100.078	100.198	100.042	100.128	0.0814309	0.036417
	630	76.2319	78.236	79.725	82.5045	86.1443	80.5683	3.86639	1.7291
	660	60.434	61.883	62.897	65.6105	70.6101	64.2869	4.00907	1.79291
	690	50.0532	50.8333	52.3777	54.213	59.3593	53.3673	3.70818	1.65835
	720	43.7915	44.0501	45.5499	47.2434	51.345	46.396	3.09084	1.38227
	750	39.8718	40.4306	41.6102	42.3379	46.1004	42.0702	2.45191	1.09653
	780	37.0555	37.2861	38.4802	39.5409	42.6665	39.0059	2.2762	1.01795
	810	35.4152	35.3691	36.4813	37.2215	39.6493	36.8273	1.75779	0.786109
	840	33.8222	34.1975	35.1353	35.9849	37.8731	35.4026	1.61738	0.723314
	870	32.9786	33.2828	34.0525	34.2503	36.5513	34.2231	1.40387	0.627829
	900	32.2997	32.4516	33.1302	33.8784	35.0557	33.3631	1.1343	0.507274
	930	31.7385	31.9246	32.5347	32.94	34.444	32.7164	1.07831	0.482233
	960	31.3009	31.2631	32.0141	32.6661	33.6644	32.1817	1.01005	0.451707
	990	30.8615	30.8352	31.5655	31.8732	33.0884	31.6448	0.923522	0.413012
	1020	30.8235	30.7733	31.0584	31.6243	32.6322	31.3823	0.776007	0.347041
	1050	30.0675	30.567	31.1703	31.3042	32.085	31.0388	0.766219	0.342664
	1080	30.4608	30.4202	30.9824	31.3414	32.1074	31.0624	0.698303	0.312291
	1110	30.0215	29.8983	30.4762	30.8243	31.1596	30.476	0.531232	0.237574
	1140	29.3006	29.575	29.9432	30.4857	30.6524	29.9914	0.577531	0.25828
	1170	29.1867	28.9656	29.5897	29.7002	30.0887	29.5062	0.441113	0.197272
	1200	28.8567	28.9937	29.1221	29.3257	29.7562	29.2109	0.35038	0.156695
	1230	28.7618	28.5679	28.6168	29.3701	29.0593	28.8752	0.336485	0.150481
	1260	28.6233	28.4221	28.8214	29.3401	29.0675	28.8549	0.361503	0.161669
	1290	28.787	28.5197	29.121	29.2011	29.1546	28.9567	0.293965	0.131465
	1320	28.5467	28.3311	29.1871	29.2248	29.0866	28.8752	0.408713	0.182782
	1350	28.4292	28.4068	28.5239	28.7254	28.5897	28.535	0.129418	0.0578775
	1380	28.3313	28.1653	28.5038	28.5645	28.762	28.4654	0.227626	0.101797
	1410	28.3637	28.5	28.5349	29.1561	28.941	28.6991	0.334083	0.149407
	1440	28.0792	28.2455	28.5917	28.7001	28.7083	28.465	0.286127	0.12796
	1470	28.4473	28.2748	28.6668	29.0704	28.9881	28.6895	0.3411	0.152545
	1500	28.0986	28.4062	28.5796	29.1546	28.5	28.5478	0.385146	0.172242
	1530	28.0595	28.3553	28.4758	28.9464	28.7135	28.5101	0.339069	0.151636
	1560	0	0	0	0	0	0	0	0

## Sheet: Fig. 2e
Figure 2e
The data represent the means ± standard error of the mean (SEM) of at least three independent measurements.
The mark ** or **** represents the significant difference (p < 0.01 or p < 0.0001) between the percentages of NBD*-lipid fluorescence measured in the presence of Mg2+/ATP and Na+/ATP in each assay.
The P value was calculated by a two-sided unpaired t-test and adjusted using the Welch’s correction method.
				NBD*-PS fluorescence intensity (%)									Plotted			Unpaired t-test with Welch's-correction
	Protein	Peptide	POPS	I	II	III	IV	V	VI	VII	VIII	IX	Avrg	SD	SEM	p-value	t value	df value
1	DTMD0	-	-	5.0115	5.08248	5.23351	3.91057	3.92209	4.24712	4.36591	4.41646	4.57748	4.52968	0.488282	0.162761	1.74389e-09	12.69	15.18	two-tailed
2	E664Q	-	-	1.63847	1.97416	2.06216	-	-	-	-	-	-	1.89159	0.223586	0.129087	0.0082	6.275	3.002	two-tailed
3	DTMD0	-	+	2.81744	2.67782	2.16398	2.87843	2.64786	-	-	-	-	2.6371	0.28124	0.125774	5.67252e-06	16.94	5.22	two-tailed
4	DTMD0	9-mer	-	2.49931	2.55314	1.79543	1.56553	1.9894	-	-	-	-	2.08056	0.434037	0.194107	0.0011	7.031	4.78	two-tailed

## Sheet: Fig. 4d
Figure 4d
Values represent the means ± standard error of the mean (SEM) of triplicate measurements using the same batch of proteoliposomes.
			Transport activity (%)			Plotted
Protein	Peptide (10 mM)	ATP	I	II	III	Avrg	SD	SEM
N301A	9-mer	3mM	112.671	153.066	131.453	132.396	20.2144	11.6708
Q298A	9-mer	3mM	88.0035	84.2917	85.5798	85.9583	1.88463	1.08809
E456A	9-mer	3mM	48.9147	53.6761	40.3825	47.6578	6.73534	3.88865
Y405A	9-mer	3mM	18.1424	19.1407	12.1153	16.4661	3.80086	2.19443

## Sheet: Fig. 5c
Figure 5c
Each datum is the mean ± standard error of the mean (SEM) of at least three independent experiments using the same batch of DM-purified protein.
	Fnorm [‰]									Fnorm [‰]
WT concentration (mM)	I	II	III	DFNorm Avrg [‰]	SD	SEM			Y405A concentration (mM)	I	II	III	IV	DFNorm Avrg [‰]	SD	SEM
21.3	847.015	848.094	850.828	20.3344	1.96554	1.1348			42.6	852.718	853.68	853.077	852.218	17.3333	0.615322	0.307661
10.65	844.884	845.039	846.827	17.2719	1.08034	0.623732			21.3	847.772	847.958	846.833	847.681	11.9709	0.49908	0.24954
5.325	845.088	845.354	847.955	17.8213	1.58374	0.914374			10.65	843.328	844.955	844.073	845.765	8.94042	1.05825	0.529124
2.6625	844.41	848.586	846.488	18.1835	2.08814	1.20559			5.325	843.479	843.332	842.546	842.501	7.37453	0.512954	0.256477
1.33125	844.006	847.155	846.019	17.4152	1.595	0.920877			2.6625	841.576	841.255	842.347	841.524	6.08554	0.469214	0.234607
0.665625	843.545	842.042	843.604	14.7521	0.885221	0.511083			1.33125	841.182	842.024	840.707	839.992	5.3863	0.852773	0.426387
0.332813	843.013	841.09	844.372	14.5137	1.64933	0.952242			0.665625	841.853	841.236	841.32	842.266	6.07886	0.48258	0.24129
0.166406	840.962	840.523	840.746	12.4325	0.219471	0.126712			0.166406	839.129	838.826	839.609	838.249	3.36341	0.569424	0.284712
0.0832031	838.056	837.45	836.182	8.91801	0.956416	0.552187			0.0832031	835.883	836.016	837.77	837.845	1.28893	1.07443	0.537213
0.0416016	834.65	831.805	831.257	4.25938	1.82143	1.0516			0.0416016	-	835.243	837.209	835.499	0.393691	1.06867	0.616995
0.0208008	831.435	830.255	829.632	2.1293	0.915637	0.528643			0.0208008	835.805	835.654	834.328	836.04	-0.133374	0.769195	0.384598
0.0104004	830.46	830.873	828.139	1.51271	1.47369	0.850836			0.0104004	833.684	834.396	833.728	834.179	-1.59321	0.347663	0.173832
0.0052002	829.42	828.617	827.45	0.184608	0.990528	0.571882			0.0052002	833.449	833.266	834.157	834.697	-1.69762	0.659864	0.329932
0.0026001	829.438	828.996	828.569	0.689629	0.434428	0.250817			0.0026001	835.003	833.933	-	833.043	-1.59693	0.981092	0.566434
0.00130005	828.454	828.404	827.268	-0.269431	0.670988	0.387395			0.00130005	834.515	833.59	833.918	-	-1.58245	0.469079	0.270823
0.000650024	828.441	828.994	827.94	0.146978	0.527166	0.30436

[truncated: 10 more sheets: Suppl. Fig. 2, Suppl. Fig. 3, Suppl. Fig. 4, Suppl. Fig. 5a,b, Suppl. Fig. 5c, Suppl. Fig. 5d, Suppl. Fig. 6, Suppl. Fig. 8a, Suppl. Fig. 8b, Suppl. Fig. 8c]
